# Supplementary material for: Efficient Escorting Strategy for Aggregation-Prone Notch EGF Repeats with Sparcl1
Source: Molecules. 2024 Feb 27;29(5):1031. doi: 10.3390/molecules29051031 (PMC10935072; doi:10.3390/molecules29051031)
Supplement: Supplementary file 1 [file molecules-29-01031-s001.zip]

Archive with 1 entries (1 files):
- molecules-2874196-supplementary.pdf
